# Supplementary material for: Gastroesophageal reflux symptoms among Italian university students: epidemiology and dietary correlates using automatically recorded transactions
Source: BMC Gastroenterol. 2018 Jul 17;18:116. doi: 10.1186/s12876-018-0832-9 (PMC6050672; doi:10.1186/s12876-018-0832-9)
Supplement: Supplementary file 1 — Supplementary tables. (TEX 11 kb) [file 12876_2018_832_MOESM1_ESM.tex]

%% BioMed_Central_Tex_Template_v1.06

\documentclass{bmcart}

%%% Load packages
%\usepackage{amsthm,amsmath}
%\RequirePackage{natbib}
%\RequirePackage[authoryear]{natbib}% uncomment this for author-year bibliography
%\RequirePackage{hyperref}
\usepackage[utf8]{inputenc} %unicode support
%\usepackage[applemac]{inputenc} %applemac support if unicode package fails
%\usepackage[latin1]{inputenc} %UNIX support if unicode package fails
\usepackage{bigstrut}
\usepackage{multirow}

\usepackage{chngcntr}
%\counterwithin*{table}{'S'}
%\renewcommand{\thefigure}{\thechapter.\Roman{table}}

%%%%%%%%%%%%%%%%%%%%%%%%%%%%%%%%%%%%%%%%%%%%%%%%%
%%                                             %%
%%  If you wish to display your graphics for   %%
%%  your own use using includegraphic or       %%
%%  includegraphics, then comment out the      %%
%%  following two lines of code.               %%
%%  NB: These line *must* be included when     %%
%%  submitting to BMC.                         %%
%%  All figure files must be submitted as      %%
%%  separate graphics through the BMC          %%
%%  submission process, not included in the    %%
%%  submitted article.                         %%
%%                                             %%
%%%%%%%%%%%%%%%%%%%%%%%%%%%%%%%%%%%%%%%%%%%%%%%%%


\def\includegraphic{}
\def\includegraphics{}


%
%%%% Put your definitions there:
%\startlocaldefs
%\endlocaldefs


%%% Begin ...
\begin{document}

\section*{Supplementary tables}

%\bigbreak

%\subsubsection*{Table S1. Characteristics of respondents using university canteens}
\begin{table}[h!]
\caption{S1- Characteristics of respondents using university canteens}
		\begin{tabular}{lrr} 		\hline
		Age   & 22.9 $\pm$ 3.0 &  \bigstrut\\ 		\hline
					& n     & \% \bigstrut\\ 		\hline
		\multicolumn{3}{c}{\textit{Gender}} \bigstrut\\		\hline
		Male  & 431   & 44.0 \bigstrut[t]\\
		Female & 549   & 56.0 \bigstrut[b]\\ 		\hline
		\multicolumn{3}{c}{\textit{BMI class}} \bigstrut\\ \hline
		Underweight & 79    & 8.1 \bigstrut[t]\\
		Normalweight & 697   & 71.1 \\
		Overweight & 173   & 17.7 \\
		Class I obesity & 22    & 2.2 \\
		Class II obesity & 9     & 0.9 \bigstrut[b]\\	\hline
		\multicolumn{3}{c}{\textit{Gerd}} \bigstrut\\	\hline
		No GERD & 726   & 74.1 \bigstrut[t]\\
		GERD  & 254   & 25.9 \bigstrut[b]\\ \hline
		\multicolumn{3}{c}{\textit{Coffee consumption (\%)}} \bigstrut\\ \hline
		None  & 232   & 23.7 \bigstrut[t]\\
		1-2 & 498   & 50.8 \\
		3-4 & 228   & 23.3 \\
		5+    & 22    & 2.2 \bigstrut[b]\\ 	\hline
		\multicolumn{3}{c}{\textit{Smoking habit}} \bigstrut\\ \hline
		Non smoker & 809   & 82.6 \bigstrut[t]\\
		Smoker & 171   & 17.4 \bigstrut[b]\\ \hline
		\end{tabular}%

\end{table}

%\newpage

%\subsubsection*{Table S2. Frequency of food group choice by gender and presence of GERD among all users}
\begin{table}[h!]
\caption{S2. Frequency of food group choice by gender and presence of GERD among all users}
		\begin{tabular}{lcccc} 		\hline
		\multicolumn{5}{c}{Male} \bigstrut\\ \hline
					& Overall (n=431) & No GERD (n=339) & GERD (n=92) & P-value \bigstrut\\ \hline
		Sweets & 2.1[0-12.5] & 2.3 [0-11.9] & 1.8 [0-14.3] & ns \bigstrut[t]\\
		Fruits & 37.7[10-69.1] & 38.4[9.8-68.8] & 36.4 [10.3-74.6] & ns \\
		Vegetables and salad & 40 [25-58.7] & 39.3 [28.9-54.5] & 46.7 [21.1-62.9] & ns \\
		Soups  & 0 [0-6.5] & 0 [0-6.3] & 0[0-7.1] & ns \\
		Seafood & 0.4 [0-7.7] & 0.4 [0-7.1] & 0.8 [0-11.1] & ns \\
		Legumes & 3.1 [0-10.5] & 3.5 [0-11.3] & 1.6 [0-8.8] & ns \\
		Sandwiches and pizza & 7[0-21.1] & 6.7 [0-21] & 8.6 [0-21.9] & ns \\
		Meat  & 37.9 [16.7-54.2] & 37.9 [17.7-54.6] & 37.6 [14.7-53.1] & ns \\
		Fried foods & 25 [6.3-39.1] & 25.9 [6.3-39.3] & 24 [4.7-38.2] & ns \\
		Pies and omelette & 5.9 [0-12.8] & 5.7[0-12.6] & 6.1 [0-13.2] & ns \\
		Pasta and rice & 76.5 [55.8-100] & 76.9 [58.1-96.9] & 75.9[53.7-100] & ns \\
		Potatoes & 17 [4.4-26.5] & 16.7 [4.6-25.7] & 17.9[1-28.6] & ns \bigstrut[b]\\ \hline
		\multicolumn{5}{c}{Female} \bigstrut\\ \hline
					& Overall (n=549) & No GERD (n=387) & GERD (n=162) & P-value \bigstrut\\ \hline
		Sweets & 0 [0-8.8] & 0 [0-9.5] & 0 [0-8.3] & ns \bigstrut[t]\\
		Fruits & 45.7 [10.3-75.2] & 45.8 [12.5-76.5] & 42.2 [6.4-75] & ns \\
		Vegetables and salad & 33.3 [4.6-60] & 34 [5.6-60.7] & 33.3 [0-54.8] & ns \\
		Soups  & 0 [0-6.5] & 0 [0-6.3] & 0 [0-7.1] & ns \\
		Seafood & 0 [0-4.8] & 0 [0-4.9] & 0 [0-4.3] & ns \\
		Legumes & 0 [0-6.1] & 0 [0-6.7] & 0 [0-4.5] & ns \\
		Sandwiches and pizza & 9.8 [0-34.3] & 9.1 [0-33.3] & 12.1 [0-44] & ns \\
		Meat  & 19.1[0-38.5] & 20 [0-38.8] & 17.4 [0-36.4] & ns \\
		Fried foods & 14.3 [0-33.8] & 13.8 [0-33.3] & 15.5 [0-37.9] & ns \\
		Pies and omelette & 0 [0-10.5] & 0 [0-10.5] & 0 [0-10.1] & ns \\
		Pasta and rice & 50 [20-77.4] & 50 [18.9-76.9] & 50[20.8-81.5] & ns \\
		Potatoes & 10.2 [0-22.8] & 10.3[0-22.6] & 9.7 [0-23.1] & ns \bigstrut[b]\\ \hline
		\end{tabular}%
\end{table}

%\newpage

%\subsubsection*{Table S3. Frequency of food group choice by gender and presence of GERD among frequent users}
\begin{table}[h!]
\caption{S3. Frequency of food group choice by gender and presence of GERD among frequent users}
	\begin{tabular}{lcccc} 	\hline
	\multicolumn{5}{c}{Male} \bigstrut\\ 	\hline
				& Overall (n=202) & No GERD (n=164) & GERD (n=38) & P-value \bigstrut\\ 	\hline
	Sweets & 5.6[1.6-13.1] & 6[1.69-13] & 4[1.4-14.3] & ns \bigstrut[t]\\
	Fruits & 41.7[22.4-69.8] & 42.4[21.2-69.1] & 39.2[25.4-76.6] & ns \\
	Vegetables and salad & 38.2[28.3-54.6] & 38.5[28.9-54.5] & 37.3[19.9-55.9] & ns \\
	Soups  & 2.9[0-10.9] & 2.6[0-10.9] & 4.2[0-10.6] & ns \\
	Seafood & 3.72[0.8-9.1] & 3.6[0.9-9] & 5.2[0-10.8] & ns \\
	Legumes & 4.6[1.9-8.3] & 4.7[1.94-8.8] & 4.2[1.6-7.1] & ns \\
	Sandwiches and pizza & 11.4[4.0-21.6] & 10.8[4.6-21.3] & 11.9[5.7-24.6] & ns \\
	Meat  & 37.8[24.1-51] & 37.5[23.1-50] & 42.9[30.1-55.1] & ns \\
	Fried foods & 30.2[20.9-40] & 31.3[21.1-40] & 28.7[18.9-41.4] & ns \\
	Pies and omelette & 7.2[4.4-12.8] & 7 [4.4-12.4] & 9.6[5.3-14.6] & ns \\
	Pasta and rice & 70.3[58-86.5] & 71.3[59-87.3] & 65.9[49-81] & ns \\
	Potatoes & 18.9[13.6-25.7] & 19.7[13.9-25.6] & 17.9[13.2-27.4] & ns \bigstrut[b]\\ \hline
	\multicolumn{5}{c}{Female} \bigstrut\\ 	\hline
				& Overall (n=193) & No GERD (n=140) & GERD (n=53) & P-value \bigstrut\\ \hline
	Sweets & 4.8[0-11.7] & 4.4[0-11.9] & 5.6[1.5-11] & ns \bigstrut[t]\\
	Fruits & 46.3[21.58-70] & 46.1[22-72.2] & 46.3[19.09-65.3] & ns \\
	Vegetables and salad & 35.7[19.24-50] & 37.3[19.7-55.2] & 35.3 [17-44.2] & ns \\
	Soups  & 3.2[0-9.8] & 3.6[0-10] & 2.8[0-9.4] & ns \\
	Seafood & 3.4[0-7.1] & 3.6[0-7.7] & 2.3[0-6.8] & ns \\
	Legumes & 3.4[0-7.1] & 3.5[0-8.1] & 2.9[0-6.5] & ns \\
	Sandwiches and pizza & 18.3[8.6-35.1] & 16.5[6.7-34.4] & 20[9.7-39] & ns \\
	Meat  & 24.1[13.6-36.4] & 25[11-37.1] & 20[15.8-35.4] & ns \\
	Fried foods & 25.7[12.3-36.8] & 24.6[11.3-36.7] & 26.2[13.9-37.9] & ns \\
	Pies and omelette & 7.7[3.5-11.8] & 8.3[3.7-11.7] & 7.1[3.1-13.1] & ns \\
	Pasta and rice & 48.6[29.1-66.7] & 46.1[28.9-66.7] & 50[31-66.5] & ns \\
	Potatoes & 15.1[8.8-22.2] & 15.3[8.6-21.7] & 16[8.9-22.7] & ns \bigstrut[b]\\ \hline
	\end{tabular}%
\end{table}

%\newpage

%\subsubsection*{Table S4. Frequency of food group choice by presence of GERD and BMI category among all users}
\begin{table}[h!]
\caption{S4. Frequency of food group choice by presence of GERD and BMI category among all users}
\begin{tabular}{lccc}
\hline
\multicolumn{1}{c}{No GERD} &       &       &  \bigstrut\\
\hline
      & BMI$<$25 (n=598) & BMI$\geq$25 (n=128) & P-value  \bigstrut\\ \hline
Sweets & 0 [0-10] & 2 [0-12.9] & ns \bigstrut[t]\\
Fruits & 41.2 [11.3-73.8] & 38.4 [10.4-69.8] & ns \\
Vegetables and salad & 37.4 [16.7-58.5] & 35.9 [14.4-63.8] & ns \\
Soups  & 0 [0-6.7] & 0 [0-4.1] & ns \\
Seafood & 0 [0-6.2] & 0 [0-6.8] & ns \\
Legumes & 0.8 [0-9.1] & 2.1 [0-8.3] & ns \\
Sandwiches and pizza & 6.9 [0-26.8] & 7.7 [0-26.4] & ns \\
Meat  & 28.4 [2.5-50] & 25 [5.3-42.9] & ns \\
Fried foods & 20 [0-36.6] & 22.9 [0-35.2] & ns \\
Pies and omelette & 4.5 [0-11.9] & 4.1 [0-11] & ns \\
Pasta and rice & 65.4 [33.3-89.1] & 67.5[33.3-94.1] & ns \\
Potatoes & 14.3 [0-25] & 12.8 [0-24.9] & ns \bigstrut[b]\\ \hline
\multicolumn{1}{c}{GERD} &       &       &  \bigstrut\\ \hline
      & BMI$<$25 (n=178) & BMI$\geq$25 (n=76) & P-value \bigstrut\\ \hline
Sweets & 0 [0-9.7] & 1.3 [0-11.1] & ns \bigstrut[t]\\
Fruits & 38 [6.6-74] & 48.7 [17-75.8] & ns \\
Vegetables and salad & 35.6[9-57.4] & 36.9 [16.3-57.3] & ns \\
Soups  & 0 [0-6.6] & 0[0-7.9] & ns \\
Seafood & 0 [0-6.9] & 0 [0-6.9] & ns \\
Legumes & 0 [0-6.5] & 0 [0-5.8] & ns \\
Sandwiches and pizza & 8.6 [0-34.4] & 12.9 [0-25.4] & ns \\
Meat  & 22.7 [0-47.2] & 28.7 [0.2-49.9] & ns \\
Fried foods & 17.9 [0-33.3] & 25.8 [0-44.4] & 0.032 \\
Pies and omelette & 0.6 [0-12.3] & 4.4 [0-11.6] & ns \\
Pasta and rice & 56.4 [26.7-93.9] & 55.7 [32.6-93.4] & ns \\
Potatoes & 12.5 [0-25] & 13.8 [0-26.4] & ns \bigstrut[b]\\ \hline
\end{tabular}%

\end{table}

%\newpage

%\subsubsection*{Table S5. Frequency of food group choice by presence of GERD and BMI category among frequent users}
\begin{table}[h!]
\caption{S5. Frequency of food group choice by presence of GERD and BMI category among frequent users}
	\begin{tabular}{rccc} 	\hline
	\multicolumn{4}{c}{No GERD} \bigstrut\\ \hline
				& BMI$<$25 (n=246) & BMI$\geq$25 (n=58) & P-value  \bigstrut\\ \hline
	Sweets & 5[0.6-12.1] & 6.7[2.6-17.1] & ns \bigstrut[t]\\
	Fruits & 46.4[2.08-7] & 40.1[17.7-71.1] & ns \\
	Vegetables and salad & 37.8[26.1-53.2] & 36.8[24.18-57.1] & ns \\
	Soups  & 3.1[0-10.1] & 2.1[0-9.9] & ns \\
	Seafood & 3.6[0.8-8.2] & 4.7[0-9.3] & ns \\
	Legumes & 4.1[1.25-8.5] & 5[2.12-8.3] & ns \\
	Sandwiches and pizza & 14.2[5.5-27.9] & 12.4[5.3-21.9] & ns \\
	Meat  & 31.5[17-44.3] & 31.8[21-41.4] & ns \\
	Fried foods & 28.6[17-39.1] & 28.6[20.9-39.9] & ns \\
	Pies and omelette & 7.2[4-12.2] & 7.3[4.2-11.2] & ns \\
	Pasta and rice & 65.2[41.7-82.6] & 67.5[38.1-78.3] & ns \\
	Potatoes & 17.1[12.3-24.3] & 17.6[10.4-24.8] & ns \bigstrut[b]\\ \hline
	\multicolumn{4}{c}{GERD} \bigstrut\\ \hline
				& BMI$<$25 (n=56) & BMI$\geq$25 (n=35) & P-value \bigstrut\\ \hline
	Sweets & 5.3[1.8-12.6] & 4.2[0.5-12] & ns \bigstrut[t]\\
	Fruits & 37.7[16.8-67] & 47.2[25.5-67.7] & ns \\
	Vegetables and salad & 36.3[19.59-51.2] & 35.3[17.8-44.4] & ns \\
	Soups  & 3.4[0-9.8] & 4.4[0-10.3] & ns \\
	Seafood & 2.5[0-10.5] & 4.8[0-7.2] & ns \\
	Legumes & 4[0-7.1] & 3.2[0-6.5] & ns \\
	Sandwiches and pizza & 14.7[6.7-30] & 20[12.1-35.3] & ns \\
	Meat  & 29.1[16.9-47.7] & 30.1[19.4-42.9] & ns \\
	Fried foods & 26.1[15.3-35.9] & 28.7[20.6-42.6] & ns \\
	Pies and omelette & 7.5[3.5-13.5] & 8.3[3.8-14.1] & ns \\
	Pasta and rice & 54.9[36.9-77.7] & 51.4[32.4-70.6] & ns \\
	Potatoes & 17.8[9.8-24.2] & 16.9[11.5-23.5] & ns \bigstrut[b]\\ \hline
	\end{tabular}%

\end{table}

\end{document}
